# Supplementary material for: Osmotic modulation of chromatin impacts on efficiency and kinetics of cell fate modulation
Source: Sci Rep. 2018 May 8;8:7210. doi: 10.1038/s41598-018-25517-2 (PMC5940679; doi:10.1038/s41598-018-25517-2)
Supplement: Supplementary file 2 — Supplementary Dataset 1 [file 41598_2018_25517_MOESM2_ESM.xlsx]

## Sheet: Sheet1
	• Supplementary Table S2
	Table S2 – Top genes in ChIP-Sequencing “new peaks” gene list. These peaks are only present in the hypo2+/PBS condition when compared to the correspondent PBS condition for the different chromatin immunoprecipitations performed (RNA Pol II Total, RNA Pol II PhosphoSer5 and RNA Pol II PhosphoSer2). The presented genes are in descending fold enrichment and both name and generic function of the gene…
	Polymerase form	Gene name	Function
	Total Pol II 0h	Tyrosine 3-Monooxygenase/Tryptophan 5-Monooxygenase Activation Protein Zeta	Cell cycle checkpoints; p70S6K signalling; Poly(A) RNA binding;
			Kinase binding.
		SR-Related CTD Associated Factor 1	RNA binding; Protein domain specific binding; May function in mRNA splicing.
		Calponin 2	Actin binding and calmodulin binding.
		Histone Cluster 2, H2bc	Pseudogene.
		mir 4751	Unknown
		Matrix Remodelling Associated 7	Protein coding gene;
			Diseases associated include endometriosis of ovary.
		ADP-Ribosylation Factor-Like GTPase 6 Interacting Protein 6	Protein Coding gene;
			Diseases associated include cutis marmorata telangiectatica congenita.
		DNA Damage-Inducible Transcript 4	Cell growth, proliferation and survival;
			Responses to cellular energy levels and cellular stress, including responses to hypoxia and DNA damage;
			Regulates p53 -mediated apoptosis in response to DNA damage.
		ATPase Plasma Membrane Ca2+ Transporting 1	Intracellular calcium homoeostasis.
		Unc-13 Homolog D	Appears to play a role in vesicle maturation during exocytosis;
			Regulation of cytolytic granules secretion.
		Ribonuclease T2	Member of extracellular ribonucleases;
			Associated with human malignancies and chromosomal rearrangement.
		Cyclin-Dependent Kinase 19	Component of the mediator co-activator complex;
			Transcriptional activation by DNA binding transcription factors of genes transcribed by RNA polymerase II.
		Cytochrome B Reductase 1	Physiological role in dietary iron absorption.
		YY1 Transcription Factor	Zinc finger protein; Repression and activation of a diverse number of promoters; May direct histone deacetylases and histone acetyltransferases to a promoter in order to activate or repress transcription.
		Heterogeneous Nuclear Ribonucleoprotein F	Protein Coding gene; Involved in mRNA splicing; Nucleic acid binding and RNA binding.
	Total Pol II 1h	Trans-2,3-Enoyl-CoA Reductase	Catalyses the final step, reducing trans-2,3-enoyl-CoA to saturated acyl-CoA.
		Unknown	Unknown
		Small Nucleolar RNA, C/D Box 3B-1	lncRNA; RNA transport and ribosome biogenesis.
		RNA, 7SL, Cytoplasmic 600, Pseudogene	Pseudogene; lncRNA.
		AT-Rich Interaction Domain 1A	Required for transcriptional activation of genes normally repressed by chromatin; Confers specificity to the SNF/SWI complex and may recruit the complex to its targets through either protein-DNA or protein-protein interactions.
		ADP-Ribosylation Factor-Like GTPase 6 Interacting Protein 6	Protein Coding gene; Diseases associated include cutis marmorata telangiectatica congenita.
		RNA, 7SK Small Nuclear Pseudogene 150	Binding to the CDK9/cyclin T complex (known as elongation factor P-TEFb); Negative regulation of P-TEFb transcription activation by phosphorylating the C-terminal domain of RNA polymerase II.
		Bromodomain Adjacent To Zinc Finger Domain 2A	Protein Coding gene; RNA binding; Lysine-acetylated histone binding.
		Myosin Light Chain 12A	Regulates smooth muscle and non-muscle cell contraction;
			May also be involved in DNA damage repair by sequestering the transcriptional regulator apoptosis-antagonizing transcription factor.
		Nuclear Paraspeckle Assembly Transcript 1	lncRNA; Retained in the nucleus where it forms the core structural component of the paraspeckle sub-organelle;
			May act as a transcriptional regulator of numerous genes, including some involved in cancer progression.
		Zinc Finger And BTB Domain Containing 7B	Zinc-finger-containing transcription factor; Key regulator of lineage commitment of immature T-cell precursors;
			Transcriptional repressor of type I collagen genes.
		Adenine Phosphoribosyltransferase	Purine/pyrimidine phosphoribosyltransferase family; Catalyses the formation of AMP and inorganic pyrophosphate from adenine and 5-phosphoribosyl-1-pyrophosphate; Produces adenine as a by-product of the polyamine biosynthesis pathway.
		FLJ13224	ncRNA
		Vomeronasal 1 Receptor 71 Pseudogene	Pseudogene; lncRNA.
		MicroRNA 7705	Unknown
	Pol II PhosphoS5 0h	Solute Carrier Family 6 Member 8	Transport creatine into and out of cells.
		MicroRNA 3189	Unknown
		Inhibitor Of Growth Family Member 1	Tumour suppressor protein; Induction of cell growth arrest and apoptosis.
		RP1-309F20.3	RNA gene; ncRNA.
		Olfactory Receptor Family 4 Subfamily D Member 7 Pseudogene	G-protein-coupled receptors; Responsible for the recognition and G protein-mediated transduction of odorant signals.
		Ezrin	Protein-tyrosine kinase substrate in microvilli;
			Intermediate between the plasma membrane and the actin cytoskeleton; Cell surface structure adhesion, migration and organisation.
		ZEB2 Antisense RNA 1	lncRNA; May be involved in the regulation of zinc finger E-box binding homeobox 2 (ZEB2) expression, and may play a role in the progression of bladder cancer.
		Calponin 2	Actin binding and calmodulin binding.
		Prothymosin, Alpha	Protein coding gene; c-Myc transcriptional activation; Diseases associated includes Hepatitis B and thymus cancer.
		Tyrosine 3-Monooxygenase/Tryptophan 5-Monooxygenase Activation Protein Zeta	Cell cycle checkpoints; p70S6K signalling; Poly(A) RNA binding; Kinase binding.
		DLGAP1 Antisense RNA 2	RNA gene; ncRNA.
		SR-Related CTD Associated Factor 1	RNA binding and protein domain specific binding: May function in mRNA splicing.
		AC011558.5	Uncategorized gene; Antisense RNA.
		Heterogeneous Nuclear Ribonucleoprotein A1	RNA-binding protein; Associate with mRNAs in the nucleus and influence mRNA processing, as well as other aspects of mRNA metabolism and transport; Regulation of alternative splicing.
		Matrix Remodelling Associated 7	Protein coding gene; Diseases associated include endometriosis of ovary.
	Pol II PhosphoS5 1h	RP1-309F20.3	ncRNA
		Unknown	Unknown
		Small Nucleolar RNA, C/D Box 3B-1	lncRNA; RNA transport and ribosome biogenesis.
		Ubiquitin-Conjugating Enzyme E2 S	Formation of a thiol ester linkage with ubiquitin in an ubiquitin activating enzyme-dependent manner.
		RNA, 7SL, Cytoplasmic 472	Pseudogene; lncRNA.
		Histone Cluster 2, H2bd	Pseudogene.
		RNA, 7SK Small Nuclear Pseudogene 150	Binding to the CDK9/cyclin T complex (known as elongation factor P-TEFb); Negative regulation of P-TEFb transcription activation by phosphorylating the C-terminal domain of RNA polymerase II.
		Hyperpolarization Activated Cyclic Nucleotide Gated Potassium Channel 2	Protein coding gene; Protein binding and voltage-gated potassium channel activity; cAMP signalling;
			Diseases associated include sinoatrial node disease.
		MicroRNA 4738	Unknown
		AT-Rich Interaction Domain 1A	Required for transcriptional activation of genes normally repressed by chromatin; Confers specificity to the SNF/SWI complex and may recruit the complex to its targets through either protein-DNA or protein-protein interactions.
		Chromosome 19 Open Reading Frame 24	Protein Coding gene
		Oestrogen Related Receptor Alpha	Nuclear receptor that is closely related to the oestrogen receptor; Site-specific transcription regulator Interaction with oestrogen and the transcription factor TFIIB by direct protein-protein contact.
		Sterol Regulatory Element Binding Transcription Factor 1	Involved in sterol biosynthesis.
		RP11-388M20.1	lncRNA.
		Small Nucleolar RNA, C/D Box 48	RNA gene; ncRNA.
	Pol II PhosphoS2 0h	WAS Protein Family Member 1	Member of the Wiskott-Aldrich syndrome protein family;
			Critical role downstream of Rac, a Rho-family small GTPase; Regulation of the actin cytoskeleton required for membrane ruffling; Associates with an actin nucleation core Arp2/3 complex while enhancing actin polymerization in vitro.
		Major Histocompatibility Complex, Class II, DR Alpha	A Central role in the immune system by presenting peptides derived from extracellular proteins.
		AC004893.10	Pseudogene; Antisense RNA class.
		PAQR9 Antisense RNA 1	RNA gene; ncRNA.
		Chromosome 3 Open Reading Frame 20	Protein Coding gene.
		Zinc Finger Protein 672	Protein Coding gene; Nucleic acid binding; May be involved in transcriptional regulation.
		Unknown	Unknown
		Small Cajal Body-Specific RNA 22	RNA gene; scaRNA.
		MAS Related GPR Family Member D	Protein coding gene; G-protein coupled receptor activity.
		RP11-476B1.1	RNA gene; ncRNA.
		Isoamyl Acetate-Hydrolysing Esterase 1 Homolog	Protein coding gene; Hydrolase activity, acting on ester bonds.
	Pol II PhosphoS2 1h	Mitochondrial Translational Initiation Factor 3	Pseudogene; Antisense RNA.
		RP11-330O11.3	RNA Gene
		Glutaredoxin (Thioltransferase) Pseudogene 1	Pseudogene.
